# Supplementary material for: The Ability of Combined Flavonol and Trihydroxyorganic Acid to Suppress SARS-CoV-2 Reproduction
Source: Viruses. 2024 Dec 30;17(1):37. doi: 10.3390/v17010037 (PMC11769457; doi:10.3390/v17010037)
Supplement: Supplementary file 1 [file viruses-17-00037-s001.zip]

Archive with 1 entries (1 files):
- viruses-3263027-supplementary.pdf
